# Supplementary material for: rac-2,2′-Bipiperidine-1,1′-diium dibromide
Source: Acta Crystallogr Sect E Struct Rep Online. 2011 May 7;67(Pt 6):o1324. doi: 10.1107/S1600536811016084 (PMC3120339; doi:10.1107/S1600536811016084)
Supplement: Supplementary file 1 [file e-67-o1324-sup1.cif]

##############################################################################
#                                                                            #
# This CIF contains the data in a paper accepted for publication in          #
# Acta Crystallographica Section E. It conforms to the requirements of       #
# Notes for Authors for Acta Crystallographica Section E, and has been       #
# peer reviewed under the auspices of the IUCr Commission on Journals.       #
#                                                                            #
# Full details of the Crystallographic Information File format               #
# are given in the paper "The Crystallographic Information File (CIF):       #
# a New Standard Archive File for Crystallography" by S. R. Hall, F. H.      #
# Allen and I. D. Brown [Acta Cryst. (1991), A47, 655-685].                  #
#                                                                            #
# The current version of the core CIF dictionary is obtainable from          #
# ftp://ftp.iucr.org/pub/cif_core.dic.                                       #
#                                                                            #
# Software is freely available for graphical display of the structure(s)     #
# in this CIF. For information consult the CIF software page                 #
# http://www.iucr.org/resources/cif/software.                                #
#                                                                            #
# This file may be used for bona fide research purposes within the           #
# scientific community so long as proper attribution is given to the journal # 
# article from which it was obtained.                                        #
#                                                                            #
##############################################################################
data_global
_audit_creation_method     'SHELXL-97 and subsequent manual editing'
_journal_date_recd_electronic     2011-04-10
_journal_date_accepted     2011-04-27
_journal_name_full     'Acta Crystallographica, Section E'
_journal_year     2011
_journal_volume     67
_journal_issue      6
_journal_page_first     o1324
_journal_page_last     o1324
_journal_paper_category     QO
_journal_coeditor_code     IS2700
loop_
    _publ_contact_author_name
    _publ_contact_author_address
    _publ_contact_author_email
    _publ_contact_author_fax
    _publ_contact_author_phone
    'Franz Werner'
;
Tallinn University of Technology
Department of Chemistry
Akadeemia tee 15
12618 Tallinn
Estonia
;
;fwerner@chemnet.ee
;
 '+372 620 28 28' '+372 620 28 30'
_publ_section_title
;
<i>rac</i>-2,2'-Bipiperidine-1,1'-diium dibromide
;
loop_
    _publ_author_name
    _publ_author_footnote
    _publ_author_address
    'Laars, Marju' .
;Tallinn University of Technology
Department of Chemistry
Akadeemia tee 15
12618 Tallinn
Estonia
;
    'Ausmees, Kerti' .
;Tallinn University of Technology
Department of Chemistry
Akadeemia tee 15
12618 Tallinn
Estonia
;
    'Kudrjashova, Marina' .
;Tallinn University of Technology
Department of Chemistry
Akadeemia tee 15
12618 Tallinn
Estonia
;
    'Kanger, T\~onis' .
;Tallinn University of Technology
Department of Chemistry
Akadeemia tee 15
12618 Tallinn
Estonia
;
    'Werner, Franz' .
;Tallinn University of Technology
Department of Chemistry
Akadeemia tee 15
12618 Tallinn
Estonia
;
data_I
_chemical_name_systematic
;
<i>rac</i>-2,2'-Bipiperidine-1,1'-diium dibromide
;
_chemical_name_common     'M101'
_chemical_formula_moiety     'C10 H22 N2 2+, 2(Br -)'
_chemical_formula_sum     'C10 H22 Br2 N2'
_chemical_formula_iupac     'C10 H22 N2 2+, 2Br -'
_chemical_formula_weight     330.12
_chemical_melting_point     ?
_symmetry_cell_setting     monoclinic
_symmetry_space_group_name_H-M     'C 2/c'
_symmetry_space_group_name_Hall     '-C 2yc'
loop_
    _symmetry_equiv_pos_as_xyz
    'x, y, z'
    '-x, y, -z+1/2'
    'x+1/2, y+1/2, z'
    '-x+1/2, y+1/2, -z+1/2'
    '-x, -y, -z'
    'x, -y, z-1/2'
    '-x+1/2, -y+1/2, -z'
    'x+1/2, -y+1/2, z-1/2'
_cell_length_a     11.789(2)
_cell_length_b     10.6403(18)
_cell_length_c     11.6632(17)
_cell_angle_alpha     90.00
_cell_angle_beta     107.687(5)
_cell_angle_gamma     90.00
_cell_volume     1393.9(4)
_cell_formula_units_Z     4
_cell_measurement_reflns_used     1621
_cell_measurement_theta_min     2.6368
_cell_measurement_theta_max     24.8482
_cell_measurement_temperature     300(2)
_exptl_crystal_description     prism
_exptl_crystal_colour     colourless
_exptl_crystal_size_max     0.40
_exptl_crystal_size_mid     0.30
_exptl_crystal_size_min     0.20
_exptl_crystal_density_diffrn     1.573
_exptl_crystal_density_meas     ?
_exptl_crystal_density_method     'not measured'
_exptl_crystal_F_000     664
_exptl_absorpt_coefficient_mu     5.787
_exptl_absorpt_correction_type     multi-scan
_exptl_absorpt_process_details     '(SADABS; Sheldrick, 1996)'
_exptl_absorpt_correction_T_min     0.1513
_exptl_absorpt_correction_T_max     0.3907
_exptl_special_details
;
;
_diffrn_ambient_temperature     300(2)
_diffrn_radiation_type     MoK\a
_diffrn_radiation_wavelength     0.71073
_diffrn_radiation_source     'XOS X-beam microfocus source'
_diffrn_radiation_monochromator     'doubly curved silicon crystal'
_diffrn_measurement_device_type     'Bruker SMART X2S'
_diffrn_measurement_method     \w
_diffrn_detector_area_resol_mean     ?
_diffrn_reflns_number     4225
_diffrn_reflns_av_R_equivalents     0.0679
_diffrn_reflns_av_sigmaI/netI     0.0784
_diffrn_reflns_theta_min     2.64
_diffrn_reflns_theta_max     25.04
_diffrn_reflns_theta_full     25.04
_diffrn_measured_fraction_theta_max     0.989
_diffrn_measured_fraction_theta_full     0.989
_diffrn_reflns_limit_h_min     -13
_diffrn_reflns_limit_h_max     14
_diffrn_reflns_limit_k_min     -12
_diffrn_reflns_limit_k_max     12
_diffrn_reflns_limit_l_min     -13
_diffrn_reflns_limit_l_max     13
_refine_special_details
;
Refinement of <i>F</i>^2^ against ALL reflections. The weighted <i>R</i>-factor
<i>wR</i> and goodness of fit <i>S</i> are based on <i>F</i>^2^, conventional
<i>R</i>-factors <i>R</i> are based on <i>F</i>, with <i>F</i> set to zero for
negative <i>F</i>^2^. The threshold expression of <i>F</i>^2^ >
\s(<i>F</i>^2^) is used only for calculating <i>R</i>-factors(gt) <i>etc</i>.
and is not relevant to the choice of reflections for refinement.
<i>R</i>-factors based on <i>F</i>^2^ are statistically about twice as large
as those based on <i>F</i>, and <i>R</i>- factors based on ALL data will be
even larger.
;
_reflns_number_total     1225
_reflns_number_gt     1012
_reflns_threshold_expression     I>2sigma(I)
_refine_ls_structure_factor_coef     Fsqd
_refine_ls_matrix_type     full
_refine_ls_R_factor_all     0.0483
_refine_ls_R_factor_gt     0.0379
_refine_ls_wR_factor_gt     0.0883
_refine_ls_wR_factor_ref     0.0933
_refine_ls_goodness_of_fit_ref     1.075
_refine_ls_restrained_S_all     1.075
_refine_ls_number_reflns     1224
_refine_ls_number_parameters     70
_refine_ls_number_restraints     0
_refine_ls_hydrogen_treatment     mixed
_refine_ls_weighting_scheme     calc
_refine_ls_weighting_details
         'calc w=1/[\s^2^(Fo^2^)+(0.0000P)^2^+0.0285P] where P=(Fo^2^+2Fc^2^)/3'
_atom_sites_solution_hydrogens     geom
_atom_sites_solution_primary     direct
_atom_sites_solution_secondary     difmap
_refine_ls_shift/su_max     0.000
_refine_ls_shift/su_mean     0.000
_refine_diff_density_max     0.467
_refine_diff_density_min     -0.939
_refine_ls_extinction_method     none
_refine_ls_extinction_coef     ?
loop_
    _atom_type_symbol
    _atom_type_description
    _atom_type_scat_dispersion_real
    _atom_type_scat_dispersion_imag
    _atom_type_scat_source
    'C' 'C' 0.0033 0.0016
                         'International Tables Vol C Tables 4.2.6.8 and 6.1.1.4'
    'H' 'H' 0.0000 0.0000
                         'International Tables Vol C Tables 4.2.6.8 and 6.1.1.4'
    'N' 'N' 0.0061 0.0033
                         'International Tables Vol C Tables 4.2.6.8 and 6.1.1.4'
    'Br' 'Br' -0.2901 2.4595
                         'International Tables Vol C Tables 4.2.6.8 and 6.1.1.4'
_computing_data_collection     '<i>GIS</i> (Bruker, 2010)'
_computing_cell_refinement     'SAINT (Bruker, 2009)'
_computing_data_reduction     'SAINT (Bruker, 2009)'
_computing_structure_solution     'SHELXS97 (Sheldrick, 2008)'
_computing_structure_refinement     'SHELXL97 (Sheldrick, 2008)'
_computing_molecular_graphics     '<i>Mercury</i> (Macrae <i>et al.</i>, 2006)'
_computing_publication_material     'SHELXL97 (Sheldrick, 2008)'
loop_
    _atom_site_type_symbol
    _atom_site_label
    _atom_site_fract_x
    _atom_site_fract_y
    _atom_site_fract_z
    _atom_site_U_iso_or_equiv
    _atom_site_adp_type
    _atom_site_calc_flag
    _atom_site_refinement_flags
    _atom_site_occupancy
    _atom_site_symmetry_multiplicity
    _atom_site_disorder_assembly
    _atom_site_disorder_group
    Br Br1 0.19514(3) 0.07309(4) 0.77393(4) 0.0429(2) Uani d . 1 1 . .
    N N1 0.1066(3) 0.1990(3) 0.1590(3) 0.0319(7) Uani d . 1 1 . .
    H H1NA 0.156(3) 0.271(4) 0.183(3) 0.038 Uiso d . 1 1 . .
    H H1NB 0.146(3) 0.132(4) 0.202(4) 0.038 Uiso d . 1 1 . .
    C C1 -0.0106(3) 0.2219(3) 0.1814(3) 0.0287(8) Uani d . 1 1 . .
    H H1 -0.0630 0.1510 0.1473 0.034 Uiso calc R 1 1 . .
    C C2 -0.0661(3) 0.3394(4) 0.1136(3) 0.0385(9) Uani d . 1 1 . .
    H H2A -0.1423 0.3553 0.1265 0.046 Uiso calc R 1 1 . .
    H H2B -0.0148 0.4111 0.1438 0.046 Uiso calc R 1 1 . .
    C C3 -0.0836(4) 0.3232(5) -0.0213(4) 0.0524(11) Uani d . 1 1 . .
    H H3A -0.1393 0.2553 -0.0526 0.063 Uiso calc R 1 1 . .
    H H3B -0.1169 0.3997 -0.0635 0.063 Uiso calc R 1 1 . .
    C C4 0.0349(4) 0.2940(4) -0.0433(3) 0.0489(11) Uani d . 1 1 . .
    H H4A 0.0213 0.2782 -0.1284 0.059 Uiso calc R 1 1 . .
    H H4B 0.0872 0.3662 -0.0208 0.059 Uiso calc R 1 1 . .
    C C5 0.0944(4) 0.1811(4) 0.0280(4) 0.0442(10) Uani d . 1 1 . .
    H H5A 0.0474 0.1064 -0.0017 0.053 Uiso calc R 1 1 . .
    H H5B 0.1725 0.1694 0.0182 0.053 Uiso calc R 1 1 . .
loop_
    _atom_site_aniso_label
    _atom_site_aniso_U_11
    _atom_site_aniso_U_22
    _atom_site_aniso_U_33
    _atom_site_aniso_U_12
    _atom_site_aniso_U_13
    _atom_site_aniso_U_23
    Br1 0.0502(3) 0.0283(3) 0.0495(4) -0.01100(16) 0.0142(3) -0.00332(18)
    N1 0.0415(17) 0.0201(16) 0.0361(19) 0.0024(14) 0.0146(16) 0.0033(15)
    C1 0.0344(18) 0.0208(18) 0.031(2) -0.0017(15) 0.0101(16) -0.0031(17)
    C2 0.042(2) 0.034(2) 0.037(2) 0.0072(18) 0.0088(19) 0.0033(19)
    C3 0.069(3) 0.053(3) 0.029(2) 0.006(2) 0.005(2) 0.004(2)
    C4 0.075(3) 0.044(3) 0.031(2) -0.004(2) 0.020(2) 0.000(2)
    C5 0.068(3) 0.033(2) 0.040(2) -0.006(2) 0.030(2) -0.012(2)
_geom_special_details
;
All e.s.d.'s (except the e.s.d. in the dihedral angle between two l.s. planes)
are estimated using the full covariance matrix. The cell e.s.d.'s are taken
into account individually in the estimation of e.s.d.'s in distances, angles
and torsion angles; correlations between e.s.d.'s in cell parameters are only
used when they are defined by crystal symmetry. An approximate (isotropic)
treatment of cell e.s.d.'s is used for estimating e.s.d.'s involving l.s.
planes.
;
loop_
    _geom_bond_atom_site_label_1
    _geom_bond_atom_site_label_2
    _geom_bond_site_symmetry_2
    _geom_bond_distance
    _geom_bond_publ_flag
    N1 C1 . 1.501(4) ?
    N1 C5 . 1.503(5) ?
    N1 H1NB . 0.92(4) ?
    N1 H1NA . 0.95(4) ?
    C1 C2 . 1.517(5) ?
    C1 C1 2 1.542(6) ?
    C1 H1 . 0.9800 ?
    C2 C3 . 1.533(5) ?
    C2 H2B . 0.9700 ?
    C2 H2A . 0.9700 ?
    C3 C4 . 1.528(5) ?
    C3 H3A . 0.9700 ?
    C3 H3B . 0.9700 ?
    C4 C5 . 1.508(6) ?
    C4 H4A . 0.9700 ?
    C4 H4B . 0.9700 ?
    C5 H5A . 0.9700 ?
    C5 H5B . 0.9700 ?
loop_
    _geom_angle_atom_site_label_1
    _geom_angle_atom_site_label_2
    _geom_angle_atom_site_label_3
    _geom_angle_site_symmetry_1
    _geom_angle_site_symmetry_3
    _geom_angle
    _geom_angle_publ_flag
    C1 N1 C5 . . 112.9(3) ?
    C1 N1 H1NB . . 112(2) ?
    C5 N1 H1NB . . 110(2) ?
    C1 N1 H1NA . . 109(2) ?
    C5 N1 H1NA . . 106(2) ?
    H1NB N1 H1NA . . 107(3) ?
    N1 C1 C2 . . 108.5(3) ?
    N1 C1 C1 . 2 108.3(3) ?
    C2 C1 C1 . 2 116.7(2) ?
    N1 C1 H1 . . 107.7 ?
    C2 C1 H1 . . 107.7 ?
    C1 C1 H1 2 . 107.7 ?
    C1 C2 C3 . . 110.2(3) ?
    C1 C2 H2B . . 109.6 ?
    C3 C2 H2B . . 109.6 ?
    C1 C2 H2A . . 109.6 ?
    C3 C2 H2A . . 109.6 ?
    H2B C2 H2A . . 108.1 ?
    C4 C3 C2 . . 110.5(3) ?
    C4 C3 H3A . . 109.5 ?
    C2 C3 H3A . . 109.5 ?
    C4 C3 H3B . . 109.5 ?
    C2 C3 H3B . . 109.5 ?
    H3A C3 H3B . . 108.1 ?
    C5 C4 C3 . . 111.4(3) ?
    C5 C4 H4A . . 109.3 ?
    C3 C4 H4A . . 109.3 ?
    C5 C4 H4B . . 109.3 ?
    C3 C4 H4B . . 109.3 ?
    H4A C4 H4B . . 108.0 ?
    N1 C5 C4 . . 110.2(3) ?
    N1 C5 H5A . . 109.6 ?
    C4 C5 H5A . . 109.6 ?
    N1 C5 H5B . . 109.6 ?
    C4 C5 H5B . . 109.6 ?
    H5A C5 H5B . . 108.1 ?
loop_
    _geom_hbond_atom_site_label_D
    _geom_hbond_atom_site_label_H
    _geom_hbond_atom_site_label_A
    _geom_hbond_site_symmetry_A
    _geom_hbond_distance_DH
    _geom_hbond_distance_HA
    _geom_hbond_distance_DA
    _geom_hbond_angle_DHA
    N1 H1NA Br1 7_556 0.95(4) 2.36(4) 3.293(3) 168(3)
    N1 H1NB Br1 6 0.92(4) 2.34(4) 3.228(3) 162(3)
