# Supplementary material for: rac-2,2′-Bipiperidine-1,1′-diium dibromide
Source: Acta Crystallogr Sect E Struct Rep Online. 2011 May 7;67(Pt 6):o1324. doi: 10.1107/S1600536811016084 (PMC3120339; doi:10.1107/S1600536811016084)
Supplement: Supplementary file 2 [file e-67-o1324-Isup2.hkl]

# 
# h,k,l, Fc-squared, Fo-squared, sigma(Fo-squared) and status flag 
# 
data_I
_shelx_title ' FW5 (M 101, r.t.) in C2/c' 
_shelx_refln_list_code          4 
_shelx_F_calc_maximum      243.52 
_exptl_crystal_F_000       664.00 
_reflns_d_resolution_high  0.8396 
 
loop_ 
 _symmetry_equiv_pos_as_xyz 
 'x, y, z' 
 '-x, y, -z+1/2' 
 'x+1/2, y+1/2, z' 
 '-x+1/2, y+1/2, -z+1/2' 
 '-x, -y, -z' 
 'x, -y, z-1/2' 
 '-x+1/2, -y+1/2, -z' 
 'x+1/2, -y+1/2, z-1/2' 
 
_cell_length_a    11.7895 
_cell_length_b    10.6403 
_cell_length_c    11.6632 
_cell_angle_alpha  90.000 
_cell_angle_beta  107.687 
_cell_angle_gamma  90.000 
 
_shelx_F_squared_multiplier     1.000 
 
loop_ 
 _refln_index_h 
 _refln_index_k 
 _refln_index_l 
 _refln_F_squared_calc 
 _refln_F_squared_meas 
 _refln_F_squared_sigma 
 _refln_observed_status 
   2   0   0      937.05     1194.27     59.31 o 
   4   0   0       14.17       43.08      6.93 o 
   6   0   0     1787.54     1425.01    195.78 o 
   8   0   0     8962.61     9116.31   1205.78 o 
  10   0   0     6617.40     6402.28    854.07 o 
  12   0   0      298.19      300.71     83.24 o 
   1   1   0     3675.35     3647.57    283.66 o 
   3   1   0    35702.27    30407.84   1206.23 o 
   5   1   0    23124.49    22619.54   1045.82 o 
   7   1   0     4601.31     4720.75    287.93 o 
   9   1   0      171.00      231.64     59.20 o 
  11   1   0     1072.86      962.28    108.99 o 
  13   1   0     1013.98      928.14     97.47 o 
   0   2   0     2436.20     2191.98    148.63 o 
   2   2   0    42429.63    37097.15   2020.84 o 
   4   2   0     1562.63     1517.27     76.43 o 
   6   2   0     2345.43     2268.19    129.34 o 
   8   2   0     4108.41     4060.33    230.76 o 
  10   2   0      850.33      832.74     56.44 o 
  12   2   0      484.51      476.57     63.86 o 
   1   3   0      526.86      550.39     42.29 o 
   3   3   0       14.22       34.78      8.82 o 
   5   3   0     1446.18     1411.60     89.85 o 
   7   3   0     1563.69     1617.07     96.56 o 
   9   3   0      186.99      164.86     21.86 o 
  11   3   0       45.31       30.81     20.78 o 
   0   4   0     3060.97     3382.24    267.98 o 
   2   4   0     2111.65     2177.53    152.90 o 
   4   4   0      461.82      468.86     37.77 o 
   6   4   0       27.94       23.44     17.43 o 
   8   4   0     1758.64     1785.94    107.91 o 
  10   4   0       38.89       65.44     38.90 o 
  12   4   0        0.46       -4.79     24.03 o 
   1   5   0      709.66      638.36     45.40 o 
   3   5   0     6953.16     6872.74    466.35 o 
   5   5   0     9915.96    10526.31    542.60 o 
   7   5   0     2376.83     2369.20    152.89 o 
   9   5   0      736.40      717.56     51.22 o 
  11   5   0      249.77      274.14     46.37 o 
   0   6   0    11655.92    12584.60   1207.54 o 
   2   6   0    15053.69    16258.67   1102.97 o 
   4   6   0     2138.62     2360.62    191.38 o 
   6   6   0     6891.67     6954.97    438.17 o 
   8   6   0     3355.03     3399.23    196.22 o 
  10   6   0     2082.35     2124.27    130.49 o 
   1   7   0     4805.60     5295.07    363.20 o 
   3   7   0    11667.53    12625.41    991.00 o 
   5   7   0     9538.96    10460.45    814.24 o 
   7   7   0     3176.87     3703.65    362.42 o 
   9   7   0      150.88      188.84     26.20 o 
  11   7   0      925.69      879.98    119.84 o 
   0   8   0    20093.70    21246.20   2032.99 o 
   2   8   0     4525.91     4860.86    330.72 o 
   4   8   0       55.19       31.38     43.59 o 
   6   8   0      111.57      147.99     38.18 o 
   8   8   0     2357.84     2871.48    374.33 o 
  10   8   0     2173.05     2335.14    249.34 o 
   1   9   0        7.03      -23.32     25.20 o 
   3   9   0     2691.53     2976.57    208.20 o 
   5   9   0     2026.65     2059.59    175.22 o 
   7   9   0     1114.92     1210.38    105.58 o 
   9   9   0      105.32      165.48     64.41 o 
   0  10   0       29.51       70.75     44.11 o 
   2  10   0      386.82      365.56     48.99 o 
   4  10   0      313.33      324.79     44.70 o 
   6  10   0       44.07       76.73     38.24 o 
   8  10   0       70.43       74.53     63.60 o 
   1  11   0       74.02       10.60     34.80 o 
   3  11   0     1166.70     1078.47     91.10 o 
   5  11   0       67.76       14.39     38.64 o 
   0  12   0     1794.08     1471.14    168.32 o 
   2  12   0     1302.84     1185.39     99.81 o 
   4  12   0        6.50       31.36     41.12 o 
 -13   1   1      215.56      140.35     46.29 o 
 -11   1   1      507.79      621.94     80.07 o 
  -9   1   1      212.24      202.70     23.25 o 
  -7   1   1     1608.68     1735.39    107.16 o 
  -5   1   1     6963.16     6932.40    343.49 o 
  -3   1   1     7095.56     7643.45    273.17 o 
  -1   1   1      410.78      426.99     18.83 o 
   1   1   1     6632.56     6320.03    307.52 o 
   3   1   1     8118.24     8415.31    371.95 o 
   5   1   1     7703.13     8148.31    372.39 o 
   7   1   1     1626.48     1516.25    148.18 o 
   9   1   1      121.60      172.55     35.77 o 
  11   1   1       10.77       38.93     36.22 o 
 -12   2   1      206.20      155.43     50.68 o 
 -10   2   1     1056.18     1068.51     69.38 o 
  -8   2   1    13237.71    13172.26    733.05 o 
  -6   2   1     3757.61     3527.29    198.92 o 
  -4   2   1     2511.33     2816.66    129.68 o 
  -2   2   1     2795.36     2978.77    154.95 o 
   0   2   1    26182.14    25742.37   1543.12 o 
   2   2   1    56720.01    48479.92   2211.07 o 
   4   2   1      532.45      521.13     25.51 o 
   6   2   1     2466.02     2317.03    110.96 o 
   8   2   1     3830.47     3674.60    207.74 o 
  10   2   1     2556.39     2568.81    214.37 o 
  12   2   1      354.92      394.69     60.51 o 
 -13   3   1     1091.77     1141.93    125.03 o 
 -11   3   1     2071.07     2222.70    170.49 o 
  -9   3   1        2.57       10.40     16.39 o 
  -7   3   1     2893.70     2983.90    169.08 o 
  -5   3   1    20544.58    20023.62   1244.24 o 
  -3   3   1    40182.42    35461.41   1788.98 o 
  -1   3   1    13788.69    14032.49    718.80 o 
   1   3   1     6540.92     6651.90    367.13 o 
   3   3   1    15168.58    14649.07    701.81 o 
   5   3   1    22930.50    22270.96   1156.87 o 
   7   3   1     5613.28     5575.16    315.92 o 
   9   3   1      580.55      675.09     77.53 o 
  11   3   1      990.79      998.57     99.41 o 
 -12   4   1      321.29      377.48     55.93 o 
 -10   4   1     6784.90     6790.33    422.19 o 
  -8   4   1     2309.60     2171.79    127.58 o 
  -6   4   1     9235.21     8874.95    491.39 o 
  -4   4   1      328.32      399.16     36.31 o 
  -2   4   1    24863.82    25952.45   1750.36 o 
   0   4   1    59300.75    55433.71   3063.45 o 
   2   4   1     6109.79     5941.03    403.72 o 
   4   4   1     5456.41     5915.61    305.40 o 
   6   4   1      467.31      478.14     34.46 o 
   8   4   1     6562.88     6453.90    419.41 o 
  10   4   1     3268.46     3150.56    183.00 o 
  12   4   1      584.21      534.47     74.37 o 
 -11   5   1      162.13      161.83     27.41 o 
  -9   5   1      103.47       83.45     21.18 o 
  -7   5   1     3305.47     3215.67    187.02 o 
  -5   5   1     9985.91    10892.81    558.30 o 
  -3   5   1    11594.57    12632.30    992.59 o 
  -1   5   1     5158.19     5485.29    330.95 o 
   1   5   1      659.30      693.45     48.40 o 
   3   5   1    11570.78    11841.04    796.98 o 
   5   5   1     4853.26     5065.76    285.74 o 
   7   5   1     5684.26     5606.63    316.97 o 
   9   5   1      184.88      174.97     43.41 o 
  11   5   1      183.07      118.58     52.60 o 
 -12   6   1      175.07      108.78     53.95 o 
 -10   6   1      119.04      100.95     24.99 o 
  -8   6   1     3021.03     2974.46    169.96 o 
  -6   6   1       16.57       -4.14     15.02 o 
  -4   6   1      122.59      195.03     27.75 o 
  -2   6   1     3083.06     3339.68    266.43 o 
   0   6   1      420.33      528.27     54.10 o 
   2   6   1     7901.19     9357.03    633.14 o 
   4   6   1      594.68      708.60    128.92 o 
   6   6   1      299.79      274.81     64.81 o 
   8   6   1      127.09      114.13     26.70 o 
  10   6   1      274.18      208.80     54.23 o 
 -11   7   1       16.14       22.02     49.80 o 
  -9   7   1      278.45      227.40     30.19 o 
  -7   7   1       39.67       37.96     31.85 o 
  -5   7   1       22.15        0.89     40.95 o 
  -3   7   1      488.79      427.78     75.39 o 
  -1   7   1      103.15      117.07     23.73 o 
   1   7   1      384.65      421.91     40.05 o 
   3   7   1      338.32      342.62     36.95 o 
   5   7   1      162.13      204.24     36.45 o 
   7   7   1       34.66       38.08     30.80 o 
   9   7   1       65.92       40.74     43.06 o 
 -10   8   1      192.43      236.13     33.84 o 
  -8   8   1     1921.01     2549.18    417.42 o 
  -6   8   1      592.90      792.04    147.25 o 
  -4   8   1      724.61      755.87     73.00 o 
  -2   8   1     4416.61     4371.16    300.46 o 
   0   8   1     1365.32     1308.19     98.24 o 
   2   8   1     2876.85     3011.96    211.45 o 
   4   8   1      239.15      210.75     33.30 o 
   6   8   1     1172.58     1170.36     72.70 o 
   8   8   1     1181.06     1536.04    210.07 o 
  10   8   1      185.40      186.99     75.62 o 
  -9   9   1      362.72      353.28     47.16 o 
  -7   9   1      712.82      802.81    111.42 o 
  -5   9   1     6223.29     6659.19    525.70 o 
  -3   9   1     3592.68     3677.25    255.59 o 
  -1   9   1     2204.91     2106.10    152.14 o 
   1   9   1       45.23       71.12     44.50 o 
   3   9   1     5400.50     5889.66    400.91 o 
   5   9   1     4965.29     5154.53    376.91 o 
   7   9   1     1206.57     1166.37    137.12 o 
   9   9   1       46.60      -50.19     50.19 o 
  -8  10   1     2612.76     2761.20    239.78 o 
  -6  10   1     2390.97     2587.74    217.23 o 
  -4  10   1      620.90      549.42     55.74 o 
  -2  10   1     1059.45      973.60     82.22 o 
   0  10   1     9932.01     9284.82    634.44 o 
   2  10   1     6275.55     5990.00    413.79 o 
   4  10   1      374.35      411.54     61.94 o 
   6  10   1      690.36      844.30     89.76 o 
  -5  11   1     2303.62     2249.20    164.76 o 
  -3  11   1     5968.59     5406.32    373.42 o 
  -1  11   1      934.96      845.42     76.54 o 
   1  11   1      488.13      490.97     55.29 o 
   3  11   1     1560.82     1492.59    117.82 o 
   5  11   1     3665.65     3817.11    314.58 o 
  -4  12   1       38.19       45.56     43.32 o 
  -2  12   1     1875.30     1677.63    131.63 o 
   0  12   1     2135.48     2044.72    156.08 o 
   2  12   1     1158.79     1005.58     89.09 o 
 -12   0   2      451.42      403.88     92.62 o 
 -10   0   2     4243.26     4155.90    293.09 o 
  -8   0   2     4665.38     4206.38    297.53 o 
  -6   0   2    40397.96    37914.16   2642.11 o 
  -4   0   2     1149.59     1454.72     73.12 o 
  -2   0   2    39664.66    36228.06   1818.73 o 
   0   0   2    23861.75    19989.41   2626.68 o 
   2   0   2    47381.16    43482.14   4034.27 o 
   4   0   2     6393.03     6385.30    404.75 o 
   6   0   2      216.19      214.54     44.55 o 
   8   0   2     5459.47     5401.67    719.25 o 
  10   0   2     4187.14     4069.28    549.84 o 
  12   0   2      545.04      601.42    119.00 o 
 -13   1   2     1102.26     1151.55    113.02 o 
 -11   1   2     2094.85     2024.22    133.11 o 
  -9   1   2      310.48      249.33     25.72 o 
  -7   1   2     2399.57     2565.00    127.84 o 
  -5   1   2    17294.85    17133.39    841.58 o 
  -3   1   2    47237.27    41183.91   1412.93 o 
  -1   1   2    18919.17    18288.05    703.73 o 
   1   1   2     2643.09     2757.33    165.82 o 
   3   1   2     7884.54     7959.20    409.89 o 
   5   1   2    18143.10    18730.37   1042.22 o 
   7   1   2     7563.33     7878.18    736.14 o 
   9   1   2      478.10      451.55     58.65 o 
  11   1   2      175.13      222.59     65.36 o 
 -12   2   2       76.58       46.88     22.74 o 
 -10   2   2     1166.94     1079.70     67.59 o 
  -8   2   2     9419.47     8811.56    490.57 o 
  -6   2   2      117.84       63.81     21.68 o 
  -4   2   2     1159.80     1115.46     53.26 o 
  -2   2   2     1484.49     1703.02     73.92 o 
   0   2   2    28964.65    27061.96   1485.75 o 
   2   2   2    16116.49    15368.70    703.97 o 
   4   2   2     2557.34     2678.20    119.99 o 
   6   2   2      344.73      315.48     23.79 o 
   8   2   2     1290.24     1288.10    113.87 o 
  10   2   2     1070.39     1112.40    118.23 o 
  12   2   2      464.17      413.39     64.56 o 
 -13   3   2       81.64       25.41     30.46 o 
 -11   3   2       19.14       58.69     20.91 o 
  -9   3   2       16.96        8.63     15.46 o 
  -7   3   2      722.08      681.56     44.51 o 
  -5   3   2     1758.47     1780.74    104.44 o 
  -3   3   2       46.18       39.80      8.54 o 
  -1   3   2      218.53      239.81     22.15 o 
   1   3   2     6373.63     6892.00    350.35 o 
   3   3   2     6353.69     6857.97    356.20 o 
   5   3   2      335.80      299.97     21.26 o 
   7   3   2      148.83      106.57     16.62 o 
   9   3   2      221.35      197.22     40.86 o 
  11   3   2        5.74       25.19     60.24 o 
 -12   4   2       24.45        9.24     23.90 o 
 -10   4   2        9.01        1.20     18.10 o 
  -8   4   2     1322.53     1320.98    113.46 o 
  -6   4   2      913.95      866.55     54.92 o 
  -4   4   2       21.26        9.15     15.00 o 
  -2   4   2      432.64      552.29     62.18 o 
   0   4   2      645.97      564.14     38.66 o 
   2   4   2     4556.98     4533.60    311.11 o 
   4   4   2       27.46       26.24      9.72 o 
   6   4   2      424.32      384.97     29.71 o 
   8   4   2      419.63      454.84     37.82 o 
  10   4   2      203.41      247.30     68.27 o 
 -11   5   2     1188.09     1252.54     97.21 o 
  -9   5   2      928.88      879.36     60.51 o 
  -7   5   2     1432.75     1452.59     88.36 o 
  -5   5   2     5355.91     5926.62    392.96 o 
  -3   5   2     9966.19    10631.73    838.34 o 
  -1   5   2     3240.87     3402.40    206.88 o 
   1   5   2     1756.04     2319.34    141.70 o 
   3   5   2    13928.66    14309.98    965.89 o 
   5   5   2     5130.89     5085.26    262.49 o 
   7   5   2     1427.61     1581.44    169.55 o 
   9   5   2       51.78      110.38     45.33 o 
  11   5   2      137.50      193.16     61.69 o 
 -12   6   2       40.62       53.63     80.63 o 
 -10   6   2     2921.48     3159.30    186.47 o 
  -8   6   2     6763.68     7322.35    418.79 o 
  -6   6   2     3690.46     3999.37    215.47 o 
  -4   6   2      628.96      726.33     73.52 o 
  -2   6   2     3609.22     3935.43    315.12 o 
   0   6   2    28138.16    30630.15   2068.93 o 
   2   6   2    11332.96    12333.79    827.95 o 
   4   6   2     2348.10     2349.47    161.62 o 
   6   6   2      448.10      444.59     58.13 o 
   8   6   2     2703.33     2882.12    298.88 o 
  10   6   2     1762.86     1721.06    193.90 o 
 -11   7   2     1048.49     1065.27     75.99 o 
  -9   7   2       68.11      169.66     31.31 o 
  -7   7   2      438.89      451.80     50.95 o 
  -5   7   2    12214.77    13015.90   1024.80 o 
  -3   7   2    13641.41    14418.95   1140.31 o 
  -1   7   2     9329.48     9621.68    650.67 o 
   1   7   2      651.42      757.04     60.12 o 
   3   7   2     4059.94     4234.66    289.27 o 
   5   7   2     9666.07    10710.67    660.71 o 
   7   7   2     4219.19     4042.27    259.74 o 
   9   7   2      518.93      444.79     79.16 o 
 -10   8   2     1192.38     1284.84    128.18 o 
  -8   8   2     2216.02     2568.02    316.35 o 
  -6   8   2     3998.57     4322.47    342.47 o 
  -4   8   2       76.38       92.72     28.93 o 
  -2   8   2     6474.53     6703.38    456.25 o 
   0   8   2     6391.99     6587.67    451.93 o 
   2   8   2     7782.48     8061.42    546.43 o 
   4   8   2     2594.56     2681.75    217.66 o 
   6   8   2       12.46       12.98     26.23 o 
   8   8   2     1334.74     1323.23    154.62 o 
  -9   9   2        1.86      -44.69     50.98 o 
  -7   9   2     1294.42     1316.96     88.19 o 
  -5   9   2     1272.74     1382.12    114.43 o 
  -3   9   2     3849.72     3995.38    275.87 o 
  -1   9   2      391.87      447.85     46.91 o 
   1   9   2       93.82       77.63     28.20 o 
   3   9   2      713.85      849.95     70.74 o 
   5   9   2     1569.32     1703.10    126.88 o 
   7   9   2     1360.07     1396.79    390.40 o 
  -8  10   2      230.41      192.21     40.97 o 
  -6  10   2       68.71      102.26     63.12 o 
  -4  10   2      397.84      418.81     49.49 o 
  -2  10   2       59.83       31.99     31.39 o 
   0  10   2      135.49      124.78     32.47 o 
   2  10   2      486.09      478.38     52.30 o 
   4  10   2      101.63      141.29     45.31 o 
   6  10   2       59.70       43.27     54.32 o 
  -5  11   2       95.80      101.63     39.10 o 
  -3  11   2     1174.10     1088.00     92.66 o 
  -1  11   2       41.97       40.09     34.73 o 
   1  11   2        7.12       43.94     35.07 o 
   3  11   2      421.44      484.00     66.11 o 
   5  11   2      331.43      326.72     59.81 o 
  -4  12   2        6.59       -2.20     41.16 o 
  -2  12   2      331.12      237.92     49.28 o 
   0  12   2     1306.09     1116.95     95.31 o 
   2  12   2     2071.35     1764.58    163.61 o 
 -13   1   3      258.89      214.60     50.64 o 
 -11   1   3      816.63      753.16     57.02 o 
  -9   1   3      921.96      922.32     52.18 o 
  -7   1   3     3691.85     4077.73    202.22 o 
  -5   1   3       32.69       25.51      6.86 o 
  -3   1   3    13118.03    13332.13    477.44 o 
  -1   1   3     5038.11     5062.62    211.85 o 
   1   1   3      778.39      798.24     48.49 o 
   3   1   3     3556.55     3867.86    200.63 o 
   5   1   3     4224.87     4317.67    240.60 o 
   7   1   3      771.43      897.35     93.67 o 
   9   1   3      276.69      311.80     48.49 o 
  11   1   3       25.58       44.35     41.39 o 
 -12   2   3       19.30       16.15     31.57 o 
 -10   2   3     2691.56     2664.47    156.82 o 
  -8   2   3     5809.74     5721.03    318.21 o 
  -6   2   3     7784.80     7297.89    453.46 o 
  -4   2   3     2715.27     2734.76    107.69 o 
  -2   2   3     4450.53     4732.60    177.42 o 
   0   2   3    27469.30    25389.01   1163.03 o 
   2   2   3    20136.34    20502.85   1212.57 o 
   4   2   3     4251.17     4513.61    237.46 o 
   6   2   3       50.62       75.50     12.00 o 
   8   2   3     1863.29     1918.17    162.71 o 
  10   2   3     1842.06     1680.49    212.61 o 
 -13   3   3     1094.63     1194.65     89.85 o 
 -11   3   3     2823.59     2808.73    171.75 o 
  -9   3   3      938.78      867.37     80.29 o 
  -7   3   3      155.35      135.89     17.61 o 
  -5   3   3    22592.23    22397.88   1152.55 o 
  -3   3   3    31033.93    28939.78   1334.39 o 
  -1   3   3    22193.17    21292.33    988.50 o 
   1   3   3      195.43      241.85     39.01 o 
   3   3   3     4060.14     3977.01    209.41 o 
   5   3   3    14153.38    15747.52   1194.33 o 
   7   3   3     8358.40     9103.01    851.58 o 
   9   3   3      456.44      460.65     59.50 o 
  11   3   3       43.80        8.51     49.25 o 
 -12   4   3       33.76       33.77     22.50 o 
 -10   4   3     1690.50     1607.61     99.02 o 
  -8   4   3     9822.00     9544.71    524.29 o 
  -6   4   3    11737.18    11330.97    634.79 o 
  -4   4   3     1150.66     1136.83     84.63 o 
  -2   4   3     7164.06     7778.79    433.55 o 
   0   4   3    18577.03    19714.40   1185.82 o 
   2   4   3    25203.84    24188.66   1447.19 o 
   4   4   3     6993.97     6794.38    354.76 o 
   6   4   3        1.20        9.68     18.26 o 
   8   4   3     2175.74     2181.76    350.80 o 
  10   4   3     2128.07     2111.49    361.67 o 
 -11   5   3      775.90      743.05     56.07 o 
  -9   5   3      318.12      262.30     36.89 o 
  -7   5   3      740.32      818.08     53.55 o 
  -5   5   3     7706.42     8446.50    556.51 o 
  -3   5   3    12896.03    14067.89   1111.02 o 
  -1   5   3     5261.96     5411.03    325.24 o 
   1   5   3     1986.10     2201.67    134.32 o 
   3   5   3     3618.87     3735.42    256.36 o 
   5   5   3     6428.25     6163.15    354.16 o 
   7   5   3     2788.23     2749.77    163.42 o 
   9   5   3      960.33      789.58    106.79 o 
 -12   6   3      106.46       77.36     50.68 o 
 -10   6   3      616.09      499.57     42.28 o 
  -8   6   3     1558.46     1572.36     98.91 o 
  -6   6   3      262.47      292.00     25.31 o 
  -4   6   3       16.87       27.58     25.71 o 
  -2   6   3      101.47       89.20     21.24 o 
   0   6   3     4458.62     5092.76    348.67 o 
   2   6   3     2246.95     2593.12    157.53 o 
   4   6   3      862.98     1008.81     97.31 o 
   6   6   3       86.79       98.13     16.52 o 
   8   6   3       50.73       61.51     46.16 o 
  10   6   3      107.52      177.41    110.50 o 
 -11   7   3        4.71       21.90     26.48 o 
  -9   7   3      214.63      226.14     38.07 o 
  -7   7   3      373.66      434.37     49.82 o 
  -5   7   3       78.91       71.48     26.70 o 
  -3   7   3       93.18       82.66     25.37 o 
  -1   7   3       18.21       35.75     20.95 o 
   1   7   3        8.74      -16.28     17.73 o 
   3   7   3       46.02       11.90     21.12 o 
   5   7   3      258.18      282.31     52.03 o 
   7   7   3        0.12       32.53     42.78 o 
   9   7   3       72.07       51.78     55.51 o 
 -10   8   3       28.54       43.02     28.89 o 
  -8   8   3     2227.40     2627.17    214.03 o 
  -6   8   3      927.73     1242.88    247.95 o 
  -4   8   3      309.71      316.41     41.27 o 
  -2   8   3       46.89       32.77     24.12 o 
   0   8   3     3724.31     3702.85    257.64 o 
   2   8   3     2768.90     2822.90    197.93 o 
   4   8   3      240.13      212.62     32.70 o 
   6   8   3      257.23      297.20     63.65 o 
   8   8   3      629.79      791.69    201.94 o 
  -9   9   3      531.18      497.68     64.81 o 
  -7   9   3      261.09      188.72     34.11 o 
  -5   9   3     2209.34     2192.18    183.93 o 
  -3   9   3     5928.62     5950.15    406.08 o 
  -1   9   3     3655.96     3619.07    252.47 o 
   1   9   3      216.92      197.32     32.22 o 
   3   9   3     3167.10     3548.85    245.88 o 
   5   9   3     3240.70     2542.27    356.99 o 
   7   9   3      955.83     1023.38    155.34 o 
  -8  10   3     1643.34     1596.69    222.51 o 
  -6  10   3     3422.17     3666.24    300.46 o 
  -4  10   3      660.00      656.12     63.28 o 
  -2  10   3     1643.78     1640.64    122.47 o 
   0  10   3     6097.25     6100.33    420.17 o 
   2  10   3     4636.55     4560.05    316.06 o 
   4  10   3     1611.85     1588.80    149.97 o 
   6  10   3        1.27       -4.82     54.52 o 
  -5  11   3     2830.55     2791.16    205.25 o 
  -3  11   3     4320.38     3906.76    277.10 o 
  -1  11   3     2680.85     2671.79    190.66 o 
   1  11   3       28.54       28.23     44.45 o 
   3  11   3      356.49      447.49     65.57 o 
   5  11   3     1864.55     2171.64    234.32 o 
  -4  12   3        7.40       58.08     43.06 o 
  -2  12   3      535.88      502.08     60.02 o 
   0  12   3      844.32      737.50     87.50 o 
   2  12   3     1931.04     1966.81    176.88 o 
 -14   0   4      270.81      302.47     96.13 o 
 -12   0   4       30.68       45.01     25.79 o 
 -10   0   4     2211.96     2292.65    264.08 o 
  -8   0   4    12999.79    12838.56    895.19 o 
  -6   0   4    15567.23    15026.32   1051.60 o 
  -4   0   4     6309.94     6078.17    387.48 o 
  -2   0   4     4494.13     4456.24    275.82 o 
   0   0   4    28015.96    19335.23   2546.96 o 
   2   0   4    28910.07    27888.89   2589.55 o 
   4   0   4     9717.08    10467.74    974.06 o 
   6   0   4      198.95      220.99     47.48 o 
   8   0   4     1616.32     1726.31    240.92 o 
  10   0   4     2226.42     2567.48    355.23 o 
 -13   1   4      997.88      963.52     67.60 o 
 -11   1   4     2580.47     2580.49    147.55 o 
  -9   1   4     2217.93     2141.83    107.48 o 
  -7   1   4       90.17       85.39     10.83 o 
  -5   1   4    14575.33    14400.49    679.82 o 
  -3   1   4    28314.41    26912.11    992.18 o 
  -1   1   4    23070.61    21114.73    956.43 o 
   1   1   4     1194.28     1136.86     61.55 o 
   3   1   4     3110.40     3204.93    167.06 o 
   5   1   4     8627.61     9218.78    514.96 o 
   7   1   4     6694.76     7013.38    657.18 o 
   9   1   4      742.27      801.43     91.40 o 
  11   1   4        0.03       70.52     41.52 o 
 -12   2   4       20.72       -8.93     25.60 o 
 -10   2   4     1124.45     1122.09     91.50 o 
  -8   2   4     3483.40     3267.57    152.35 o 
  -6   2   4     5415.50     5189.64    243.12 o 
  -4   2   4     1266.03     1202.13     53.78 o 
  -2   2   4      557.51      640.13     26.87 o 
   0   2   4     8379.06     8311.74    401.77 o 
   2   2   4    12376.88    12628.82    975.26 o 
   4   2   4     3191.25     3141.13    216.15 o 
   6   2   4       50.94       65.51     11.70 o 
   8   2   4      288.53      356.48     65.79 o 
  10   2   4      670.25      693.59     77.75 o 
 -13   3   4      172.22      171.57     38.24 o 
 -11   3   4      122.58       52.70     21.24 o 
  -9   3   4        3.59       20.78     22.08 o 
  -7   3   4      488.59      430.90     33.76 o 
  -5   3   4       12.87       12.84     12.17 o 
  -3   3   4     1275.70     1380.04     62.53 o 
  -1   3   4     1036.25     1040.70     48.97 o 
   1   3   4      133.39      112.43     19.81 o 
   3   3   4       10.76       16.78     10.55 o 
   5   3   4      592.93      683.05     55.50 o 
   7   3   4        5.97       18.13     29.71 o 
   9   3   4      497.70      472.50     59.75 o 
  11   3   4        4.93       40.12     86.46 o 
 -12   4   4       62.03       28.72     33.34 o 
 -10   4   4       89.65       75.60     21.78 o 
  -8   4   4      425.48      414.00     33.88 o 
  -6   4   4      917.53      973.91     58.12 o 
  -4   4   4      458.37      512.60     39.01 o 
  -2   4   4       23.97       16.39      8.37 o 
   0   4   4     1351.08     1456.95     85.90 o 
   2   4   4     2326.81     2108.86    214.73 o 
   4   4   4      104.44      112.71     35.79 o 
   6   4   4      126.30      154.87     48.39 o 
   8   4   4       55.20       86.05     38.20 o 
  10   4   4      320.29      303.86     68.02 o 
 -11   5   4     1170.26     1289.08     84.26 o 
  -9   5   4     1370.93     1357.73     87.52 o 
  -7   5   4      245.15      275.35     25.91 o 
  -5   5   4     1674.37     1991.66    139.03 o 
  -3   5   4     8770.86     9188.21    727.01 o 
  -1   5   4     9725.72     9989.11    600.19 o 
   1   5   4       35.52       48.74     12.06 o 
   3   5   4     1456.13     1458.55     85.88 o 
   5   5   4     4659.15     5065.42    430.16 o 
   7   5   4      852.24      867.08    110.98 o 
   9   5   4      597.95      557.14     89.98 o 
 -12   6   4       11.51        6.71     56.01 o 
 -10   6   4      818.12      880.60     61.11 o 
  -8   6   4     5102.32     5661.23    322.98 o 
  -6   6   4     8101.53     9472.48    741.17 o 
  -4   6   4     2222.56     2239.66    182.52 o 
  -2   6   4     1364.81     1490.81    122.99 o 
   0   6   4     9851.34    10930.55    657.53 o 
   2   6   4    11849.17    12004.04    796.51 o 
   4   6   4     4221.13     4008.26    229.14 o 
   6   6   4       44.00       53.60     41.77 o 
   8   6   4     1561.71     1663.22    209.27 o 
 -11   7   4     1959.57     2070.59    130.46 o 
  -9   7   4      607.55      718.83     55.97 o 
  -7   7   4       32.23       37.84     19.29 o 
  -5   7   4     7822.24     7892.82    627.74 o 
  -3   7   4    14403.43    14369.36   1136.25 o 
  -1   7   4     6158.35     6759.40    461.70 o 
   1   7   4     1633.62     1608.34    102.10 o 
   3   7   4     1551.12     1882.19    188.58 o 
   5   7   4     4760.87     5257.04    511.91 o 
   7   7   4     4565.02     4617.63    454.11 o 
   9   7   4      380.97      309.61     73.89 o 
 -10   8   4      636.92      652.54     53.84 o 
  -8   8   4     3858.17     4400.02    298.15 o 
  -6   8   4     3391.44     3521.49    286.00 o 
  -4   8   4      908.00      883.14     81.58 o 
  -2   8   4      549.04      564.93     51.13 o 
   0   8   4     6243.31     6487.50    442.84 o 
   2   8   4     5774.61     5886.09    462.08 o 
   4   8   4     3220.64     3741.86    720.13 o 
   6   8   4      164.65      197.59     88.51 o 
   8   8   4      276.83      225.83     66.35 o 
  -9   9   4      154.41      149.16     70.13 o 
  -7   9   4      710.03      713.03    103.63 o 
  -5   9   4      825.85      773.55     77.37 o 
  -3   9   4     2013.05     2108.39    152.43 o 
  -1   9   4     2815.58     2827.03    199.29 o 
   1   9   4      114.48      121.92     29.99 o 
   3   9   4       83.55      151.57     43.35 o 
   5   9   4      829.17     1034.07    431.14 o 
   7   9   4      536.93      775.57    252.64 o 
  -8  10   4        8.27       35.07     29.98 o 
  -6  10   4        1.59       21.13     36.14 o 
  -4  10   4        5.19      -19.68     31.63 o 
  -2  10   4       13.35       20.09     31.00 o 
   0  10   4        1.93       -0.18     46.28 o 
   2  10   4      429.44      434.91     62.54 o 
   4  10   4       37.66       58.40     44.89 o 
   6  10   4       93.53       86.17     76.79 o 
  -5  11   4       45.17        3.97     37.65 o 
  -3  11   4      467.48      434.27     54.99 o 
  -1  11   4      337.74      257.35     57.14 o 
   1  11   4        2.39        3.83     51.88 o 
   3  11   4      168.39      170.01     54.27 o 
  -2  12   4       17.89        1.41     51.10 o 
   0  12   4     1233.06     1171.70    121.54 o 
 -13   1   5      408.90      419.67     40.55 o 
 -11   1   5      488.36      487.77     31.36 o 
  -9   1   5      768.42      673.36     37.64 o 
  -7   1   5        0.16       -2.91      9.00 o 
  -5   1   5     1017.75     1004.61     47.07 o 
  -3   1   5      950.46      860.97     36.04 o 
  -1   1   5    25496.31    24016.18   1492.13 o 
   1   1   5      238.58      297.16     18.48 o 
   3   1   5      457.30      505.36     43.61 o 
   5   1   5     1154.10     1251.95     73.46 o 
   7   1   5      896.50      913.90     95.94 o 
   9   1   5      487.05      545.75     70.88 o 
 -12   2   5      137.74      147.36     32.30 o 
 -10   2   5      880.70      848.03     57.67 o 
  -8   2   5     5328.31     5149.18    234.20 o 
  -6   2   5     8987.86     8328.42    367.68 o 
  -4   2   5     4542.58     4481.20    191.34 o 
  -2   2   5      505.47      594.59     37.10 o 
   0   2   5     4720.23     4645.26    244.00 o 
   2   2   5    18611.08    17814.03   1185.66 o 
   4   2   5     5670.71     5474.55    372.53 o 
   6   2   5        3.42        7.07     26.66 o 
   8   2   5      103.56       73.08     46.75 o 
  10   2   5     1001.83      993.17    128.00 o 
 -13   3   5      776.07      774.24     84.35 o 
 -11   3   5     3070.31     3238.54    184.97 o 
  -9   3   5     3124.53     3129.74    177.22 o 
  -7   3   5       21.62        5.93     14.04 o 
  -5   3   5     7730.81     7849.39    388.10 o 
  -3   3   5    23925.72    23851.34   1291.50 o 
  -1   3   5    12994.61    12930.09    634.28 o 
   1   3   5     6285.58     5991.23    580.93 o 
   3   3   5     1791.07     1874.84    197.54 o 
   5   3   5     5599.38     6001.76    407.34 o 
   7   3   5     5920.58     6005.30    522.16 o 
   9   3   5      635.39      728.94    102.46 o 
 -12   4   5        8.31        1.40     22.74 o 
 -10   4   5      750.64      731.70     70.44 o 
  -8   4   5     6923.14     7037.57    401.55 o 
  -6   4   5    12788.37    13244.76    695.69 o 
  -4   4   5     4586.58     4915.33    327.83 o 
  -2   4   5      521.33      550.55     43.34 o 
   0   4   5    13062.10    13592.93    786.08 o 
   2   4   5    10786.32    10429.40   1008.82 o 
   4   4   5     7578.76     7636.44    825.05 o 
   6   4   5     1366.17     1452.14    203.99 o 
   8   4   5     1504.49     1389.47    170.29 o 
  10   4   5      619.50      696.25    102.25 o 
 -11   5   5     1583.32     1589.81    100.17 o 
  -9   5   5      604.93      610.01     47.28 o 
  -7   5   5        0.53       15.08     15.32 o 
  -5   5   5     3264.42     3536.93    235.32 o 
  -3   5   5    11564.12    11700.17    924.10 o 
  -1   5   5     7434.96     7508.98    363.51 o 
   1   5   5     1164.28     1138.29     74.01 o 
   3   5   5       53.00      122.10     66.53 o 
   5   5   5     3659.95     3470.52    350.73 o 
   7   5   5     1364.90     1342.78    197.25 o 
   9   5   5      966.32      926.05    124.95 o 
 -12   6   5       28.27      -27.48     43.38 o 
 -10   6   5      506.89      390.74     38.44 o 
  -8   6   5      971.48     1036.57     67.54 o 
  -6   6   5      605.69      713.61     76.21 o 
  -4   6   5      445.40      579.00    130.85 o 
  -2   6   5        2.51       11.85     15.38 o 
   0   6   5     1305.15     1322.70     68.80 o 
   2   6   5     2456.15     2886.71    285.97 o 
   4   6   5      493.79      478.88     75.34 o 
   6   6   5      133.34      123.26     51.81 o 
   8   6   5      189.83      125.29     57.60 o 
 -11   7   5       26.56       56.10     28.49 o 
  -9   7   5       81.07      116.72     27.86 o 
  -7   7   5      268.99      249.66     27.22 o 
  -5   7   5        0.60        0.29     23.64 o 
  -3   7   5      229.40      253.60     49.39 o 
  -1   7   5       18.97        5.51     19.55 o 
   1   7   5        0.21      -12.75     16.81 o 
   3   7   5       36.05       49.33     44.99 o 
   5   7   5      386.43      425.23     71.34 o 
   7   7   5        2.10       35.37     50.86 o 
 -10   8   5       30.86       14.95     29.81 o 
  -8   8   5      644.57      798.72     55.10 o 
  -6   8   5     1202.28     1616.06    266.67 o 
  -4   8   5     1089.43     1089.34     97.39 o 
  -2   8   5        5.17       -2.32     24.51 o 
   0   8   5     2565.34     2669.19    185.73 o 
   2   8   5     1690.88     2077.42    307.27 o 
   4   8   5      259.75      199.12     57.16 o 
   6   8   5        0.19       -9.98     52.55 o 
  -9   9   5      709.53      693.10    106.52 o 
  -7   9   5       25.39       13.11     34.77 o 
  -5   9   5      895.03      836.44    122.17 o 
  -3   9   5     4023.05     4060.54    284.52 o 
  -1   9   5     5398.09     5403.89    373.00 o 
   1   9   5      233.04      158.20     50.55 o 
   3   9   5      540.47      592.79     71.01 o 
   5   9   5     1539.85     2045.34    497.67 o 
  -8  10   5     2122.26     2135.85    134.95 o 
  -6  10   5     3435.09     3445.09    284.19 o 
  -4  10   5     1029.87     1022.28     86.81 o 
  -2  10   5      126.71      101.63     35.15 o 
   0  10   5     1671.50     1627.73    146.43 o 
   2  10   5     5494.06     5082.08    503.34 o 
   4  10   5     1651.41     1705.58    491.81 o 
  -5  11   5     1599.24     1340.31    109.75 o 
  -3  11   5     3077.79     2962.00    251.95 o 
  -1  11   5     1797.89     1433.76    137.04 o 
   1  11   5      995.03      849.90     96.09 o 
   3  11   5      120.66       26.96     80.31 o 
 -12   0   6      290.54      323.44     51.00 o 
 -10   0   6      517.65      482.08     58.33 o 
  -8   0   6     6492.29     6503.01    548.21 o 
  -6   0   6    20055.89    19784.13   1232.50 o 
  -4   0   6     8712.81     8672.10    608.89 o 
  -2   0   6     3960.06     4506.38    244.41 o 
   0   0   6     1061.50      859.29    136.29 o 
   2   0   6    15070.35    16288.62   1499.63 o 
   4   0   6    12309.46    12734.23   1675.90 o 
   6   0   6      935.38      942.58    138.93 o 
   8   0   6     1134.11     1289.02    189.34 o 
 -13   1   6      785.28      853.27    175.97 o 
 -11   1   6     2265.62     2206.99    106.96 o 
  -9   1   6     3633.60     3509.73    162.96 o 
  -7   1   6      263.57      248.89     22.89 o 
  -5   1   6     4788.49     4762.07    224.21 o 
  -3   1   6    14186.84    14281.74    622.88 o 
  -1   1   6    14369.28    14313.32    896.94 o 
   1   1   6     6265.46     6068.33    292.89 o 
   3   1   6      330.67      344.23     32.15 o 
   5   1   6     3174.46     3535.71    333.25 o 
   7   1   6     3234.13     3490.35    331.18 o 
   9   1   6     1025.21     1120.59    237.99 o 
 -12   2   6       34.76        3.57     21.87 o 
 -10   2   6      430.27      388.60     56.09 o 
  -8   2   6     2672.50     2514.76    117.26 o 
  -6   2   6     3104.57     3126.58    139.24 o 
  -4   2   6     3989.04     4005.56    186.42 o 
  -2   2   6     1195.24     1278.10     80.56 o 
   0   2   6     8770.44     8986.51    469.61 o 
   2   2   6     4487.00     4288.44    293.99 o 
   4   2   6     2282.23     2267.05    188.61 o 
   6   2   6      304.57      291.09     57.26 o 
   8   2   6       85.86        4.15     44.76 o 
  10   2   6      863.66      927.85    126.14 o 
 -13   3   6       38.26       82.44     48.31 o 
 -11   3   6      437.38      372.86     35.17 o 
  -9   3   6       50.91       86.51     19.41 o 
  -7   3   6        2.40       -7.06     12.09 o 
  -5   3   6        7.34        2.55     12.30 o 
  -3   3   6     1031.11     1012.34     46.37 o 
  -1   3   6     2249.99     2361.35    173.94 o 
   1   3   6       88.86      126.91     37.26 o 
   3   3   6      153.77      185.40     41.96 o 
   5   3   6       69.47       73.17     52.11 o 
   7   3   6      123.97      121.02     49.07 o 
   9   3   6       77.21      130.15     58.98 o 
 -12   4   6      122.51      207.38     33.43 o 
 -10   4   6       15.35       -0.74     23.77 o 
  -8   4   6      118.12      181.02     32.29 o 
  -6   4   6      687.82      658.78     40.83 o 
  -4   4   6     1317.28     1301.60     86.08 o 
  -2   4   6       47.37       48.75      9.70 o 
   0   4   6     1203.39     1179.24     82.72 o 
   2   4   6       88.36      107.66     52.17 o 
   4   4   6     1088.04     1017.83    158.56 o 
   6   4   6       80.66       23.01     43.46 o 
   8   4   6       19.22       16.38     50.58 o 
 -11   5   6     1705.76     1872.03    125.91 o 
  -9   5   6      467.68      489.20     40.67 o 
  -7   5   6      695.02      728.74     47.40 o 
  -5   5   6      824.56      862.08     67.70 o 
  -3   5   6     4834.75     5104.58    405.19 o 
  -1   5   6     9364.15     9243.01    475.01 o 
   1   5   6      197.99      265.36     51.62 o 
   3   5   6      115.94      202.05     61.84 o 
   5   5   6     1235.26     1415.18    160.83 o 
   7   5   6     1279.34     1299.18    154.15 o 
   9   5   6      420.77      409.16     97.89 o 
 -12   6   6      149.85      122.16     44.55 o 
 -10   6   6      124.91      113.66     42.98 o 
  -8   6   6     4155.18     4266.81    254.44 o 
  -6   6   6     5489.46     5552.54    442.93 o 
  -4   6   6     3724.90     3714.69    297.60 o 
  -2   6   6      319.29      324.96     30.30 o 
   0   6   6     4578.69     4963.83    389.32 o 
   2   6   6    10809.05    13150.82   1884.58 o 
   4   6   6     1409.24     1648.48    179.13 o 
   6   6   6      801.46      756.54    106.62 o 
   8   6   6      108.03       90.00     80.01 o 
 -11   7   6     1510.03     1743.55    124.28 o 
  -9   7   6     2949.42     3450.75    208.24 o 
  -7   7   6        3.46        2.85     18.96 o 
  -5   7   6     1283.61     1319.22    114.25 o 
  -3   7   6     9939.53     9740.07    771.82 o 
  -1   7   6     5671.37     5806.13    389.75 o 
   1   7   6     3757.10     3368.22    332.64 o 
   3   7   6       54.98      151.91     53.09 o 
   5   7   6     2722.66     3089.67    421.47 o 
   7   7   6     2049.94     2073.94    226.87 o 
 -10   8   6      284.30      308.37     79.19 o 
  -8   8   6     1638.90     1669.37    171.70 o 
  -6   8   6     5470.74     5217.47    418.68 o 
  -4   8   6     1296.86     1225.13    217.02 o 
  -2   8   6       49.13        4.95     24.84 o 
   0   8   6      900.14     1066.08     99.74 o 
   2   8   6     3590.66     3268.55    451.36 o 
   4   8   6     4046.13     3696.47    508.22 o 
   6   8   6      232.33      191.09     64.83 o 
  -9   9   6       69.05       93.91     30.15 o 
  -7   9   6       64.68      106.09     37.02 o 
  -5   9   6     1218.00      990.41    189.78 o 
  -3   9   6      796.51      668.19     61.41 o 
  -1   9   6     2413.02     2286.10    191.63 o 
   1   9   6      336.49      291.19     51.60 o 
   3   9   6       13.78       58.98     56.81 o 
   5   9   6      124.09      177.46     67.34 o 
  -6  10   6       44.15       50.84     39.35 o 
  -4  10   6      252.97      242.67     42.34 o 
  -2  10   6        2.60       15.06     42.51 o 
   0  10   6      192.37      194.94     49.31 o 
   2  10   6       24.05        9.21     45.81 o 
   4  10   6       91.01      222.16     89.69 o 
  -5  11   6      127.39       97.98     49.51 o 
  -3  11   6      100.26       71.73     50.01 o 
  -1  11   6      361.52      304.34     67.40 o 
   1  11   6        2.69       26.86     49.85 o 
 -13   1   7      191.30      196.35     26.31 o 
 -11   1   7      852.49      813.31     49.41 o 
  -9   1   7       23.11       -1.14     22.04 o 
  -7   1   7     2272.89     2193.80    108.13 o 
  -5   1   7      774.53      746.62     43.07 o 
  -3   1   7     3940.29     4025.25    190.70 o 
  -1   1   7     2775.29     2695.95    154.97 o 
   1   1   7      818.09      741.04     43.44 o 
   3   1   7       15.42       -1.27     17.85 o 
   5   1   7      402.16      405.10     46.33 o 
   7   1   7      254.88      182.01     82.94 o 
   9   1   7      650.41      595.56    171.17 o 
 -12   2   7      345.55      340.41     39.27 o 
 -10   2   7      240.76      215.47     21.62 o 
  -8   2   7     2406.38     2369.60    114.81 o 
  -6   2   7     4275.13     4274.08    199.13 o 
  -4   2   7    10347.74    10410.37    485.59 o 
  -2   2   7      763.35      888.46    115.87 o 
   0   2   7    10181.86    10874.72    564.47 o 
   2   2   7     1636.10     1711.40    123.15 o 
   4   2   7     4369.78     4466.65    359.37 o 
   6   2   7     1249.93     1198.98    170.58 o 
   8   2   7      172.89      233.20     74.15 o 
 -13   3   7      528.88      575.92     54.16 o 
 -11   3   7     1938.85     2012.52    145.80 o 
  -9   3   7     5157.74     5634.35    326.27 o 
  -7   3   7      265.29      268.34     19.70 o 
  -5   3   7     1203.80     1219.28     54.08 o 
  -3   3   7     9657.86     9648.59    503.74 o 
  -1   3   7    11918.15    12779.22    844.41 o 
   1   3   7     7096.73     6714.64    656.30 o 
   3   3   7       37.48       54.52     37.12 o 
   5   3   7     1909.02     1864.82    237.99 o 
   7   3   7     2506.88     2387.38    256.90 o 
 -12   4   7      263.04      381.64     43.63 o 
 -10   4   7       10.50       -3.18     55.34 o 
  -8   4   7     4872.34     4668.04    312.29 o 
  -6   4   7    10659.65    10804.81    560.02 o 
  -4   4   7     3093.94     2852.19    199.91 o 
  -2   4   7       83.66       62.20     14.47 o 
   0   4   7       54.61       62.85     38.68 o 
   2   4   7    17429.36    17106.10   1636.40 o 
   4   4   7     4078.20     3691.93    375.24 o 
   6   4   7      323.38      309.35     69.46 o 
   8   4   7        4.47        6.40     53.73 o 
 -11   5   7     1417.37     1476.66    107.02 o 
  -9   5   7     1480.14     1658.36    104.84 o 
  -7   5   7      162.54      180.98     21.24 o 
  -5   5   7      879.94      885.71     70.69 o 
  -3   5   7     4066.39     3822.21    260.94 o 
  -1   5   7     7727.17     6985.04    385.62 o 
   1   5   7     1032.61     1029.94    122.58 o 
   3   5   7      382.86      424.70     71.63 o 
   5   5   7      816.48      913.63    118.25 o 
   7   5   7     1143.72     1001.35    131.26 o 
 -10   6   7      376.59      324.60     40.12 o 
  -8   6   7       94.21      102.85     28.11 o 
  -6   6   7     1269.90     1227.08     99.59 o 
  -4   6   7      848.11      769.06     70.01 o 
  -2   6   7      150.04      152.01     24.63 o 
   0   6   7     1721.45     2105.76    471.00 o 
   2   6   7       17.83      -39.79     39.79 o 
   4   6   7     1163.30     1133.75    137.74 o 
   6   6   7      351.88      295.74     71.57 o 
 -11   7   7        6.78      -29.68     36.84 o 
  -9   7   7      237.38      272.69     38.49 o 
  -7   7   7       10.49       54.28     21.61 o 
  -5   7   7        2.50        1.93     25.81 o 
  -3   7   7       51.19       40.32     24.91 o 
  -1   7   7      178.21      182.56     37.65 o 
   1   7   7       32.58       83.54     55.98 o 
   3   7   7        1.54       25.02     56.27 o 
   5   7   7      270.33      279.10     71.44 o 
 -10   8   7        1.52       10.89     37.68 o 
  -8   8   7       26.16       58.68     24.68 o 
  -6   8   7     2295.85     2433.01    201.47 o 
  -4   8   7      399.03      420.53     54.83 o 
  -2   8   7      137.04      147.63     39.83 o 
   0   8   7      694.76      746.91     78.53 o 
   2   8   7      652.38      939.15    343.21 o 
   4   8   7      971.60     1336.08    517.60 o 
  -7   9   7      508.75      504.89     65.66 o 
  -5   9   7       54.82       18.59     31.83 o 
  -3   9   7     3666.85     3443.43    287.78 o 
  -1   9   7     2732.23     2833.62    235.91 o 
   1   9   7      526.35      480.05    130.13 o 
   3   9   7        4.35      -40.55     58.48 o 
  -6  10   7     1293.59     1071.13    266.48 o 
  -4  10   7     3359.87     3043.65    255.83 o 
  -2  10   7        7.78      -33.40     43.73 o 
   0  10   7      932.11      889.66     94.91 o 
   2  10   7     2006.24     2295.62    357.28 o 
 -12   0   8      841.19      940.84    125.15 o 
 -10   0   8      135.05      137.39     36.34 o 
  -8   0   8    10283.92    10182.43    707.05 o 
  -6   0   8     2495.73     2431.99    187.87 o 
  -4   0   8     7949.90     7360.19    516.18 o 
  -2   0   8     4283.49     4156.48    610.22 o 
   0   0   8     1319.41     1371.23     90.49 o 
   2   0   8    12100.63    12170.91   1602.62 o 
   4   0   8     2231.41     2330.66    315.37 o 
 -13   1   8      257.05      214.85     27.03 o 
 -11   1   8     2156.31     2107.20    141.22 o 
  -9   1   8     2969.31     2909.83    149.43 o 
  -7   1   8     1048.43     1110.26     62.86 o 
  -5   1   8      403.33      353.70     28.33 o 
  -3   1   8     5837.22     5790.45    270.61 o 
  -1   1   8     8608.04     8631.19    518.90 o 
   1   1   8     5714.21     5611.93    293.85 o 
   3   1   8      110.25       93.38     25.21 o 
   5   1   8      966.22      899.66    187.87 o 
   7   1   8     1065.46     1052.78    218.65 o 
 -12   2   8       87.74       94.40     21.70 o 
 -10   2   8      199.06      195.03     42.56 o 
  -8   2   8       17.07        7.67     14.15 o 
  -6   2   8     8213.55     7774.26    387.73 o 
  -4   2   8     2384.74     2377.90    115.47 o 
  -2   2   8       79.47       53.50     16.36 o 
   0   2   8      930.01      860.97     56.67 o 
   2   2   8      367.63      424.38     54.58 o 
   4   2   8     3425.44     3471.28    355.98 o 
   6   2   8      413.56      385.29     69.74 o 
   8   2   8        0.42       40.45    130.13 o 
 -11   3   8        5.91      -23.94     24.92 o 
  -9   3   8       89.67       37.13     17.08 o 
  -7   3   8      117.10      131.83     21.07 o 
  -5   3   8       35.73       55.06     13.80 o 
  -3   3   8      497.91      461.31     68.81 o 
  -1   3   8      682.54      677.41     40.43 o 
   1   3   8       14.17       36.99     52.17 o 
   3   3   8      200.65      140.17     45.26 o 
   5   3   8       36.19       85.52     45.87 o 
   7   3   8      157.89      128.72     80.89 o 
 -12   4   8      130.60      129.40     74.44 o 
 -10   4   8       20.63       31.39     37.09 o 
  -8   4   8       28.16      -20.28     20.28 o 
  -6   4   8     1046.23     1286.91     73.04 o 
  -4   4   8       64.52      102.43     28.07 o 
  -2   4   8      617.59      626.42     59.03 o 
   0   4   8      940.64     1190.23    132.68 o 
   2   4   8      109.22      140.28     46.78 o 
   4   4   8      237.64      253.46     58.81 o 
   6   4   8       47.74       57.79     47.54 o 
 -11   5   8      462.91      494.89     58.96 o 
  -9   5   8      956.99     1173.93     85.34 o 
  -7   5   8     1338.62     1453.38     91.58 o 
  -5   5   8       94.40      104.32     24.28 o 
  -3   5   8     3249.23     3180.36    319.76 o 
  -1   5   8     3159.08     3766.16    464.55 o 
   1   5   8      554.62      886.43    149.77 o 
   3   5   8      225.79      163.92     54.03 o 
   5   5   8      458.61      475.96     82.12 o 
   7   5   8      688.20      700.68    107.48 o 
 -10   6   8       10.05      -42.58     42.58 o 
  -8   6   8      474.89      506.80     43.27 o 
  -6   6   8     5175.95     5320.85    299.86 o 
  -4   6   8     6099.47     5859.88    468.13 o 
  -2   6   8       30.35        1.86     61.84 o 
   0   6   8      157.32      246.08    105.22 o 
   2   6   8     2377.76     2268.53    318.88 o 
   4   6   8     3609.75     3607.15    365.31 o 
   6   6   8      395.20      494.06    148.60 o 
  -9   7   8     2756.78     2792.02    185.18 o 
  -7   7   8      211.11      198.13     29.90 o 
  -5   7   8      144.08      115.22     41.21 o 
  -3   7   8     2371.20     2163.44    182.93 o 
  -1   7   8     6521.08     7457.18    725.69 o 
   1   7   8     3093.96     2720.47    381.02 o 
   3   7   8       13.45       11.92     52.16 o 
   5   7   8      139.91      115.93     63.92 o 
  -8   8   8     2032.61     2072.31    323.16 o 
  -6   8   8     1420.44     1367.41    146.30 o 
  -4   8   8     1476.47     1438.28    156.18 o 
  -2   8   8     1286.56     1189.50    112.50 o 
   0   8   8      405.80      331.32     71.96 o 
   2   8   8     2739.81     3323.33    725.11 o 
   4   8   8      867.61     1113.11    227.15 o 
  -7   9   8      205.17      246.62     69.21 o 
  -5   9   8      200.04       95.29     45.14 o 
  -3   9   8      673.04      574.23     69.55 o 
  -1   9   8      818.17      695.51     95.54 o 
   1   9   8      530.36      632.95    111.37 o 
  -4  10   8        2.19      -39.62     41.46 o 
  -2  10   8        3.06       45.95     43.25 o 
   0  10   8       20.18      -31.52     67.41 o 
 -11   1   9      228.92      222.77     43.57 o 
  -9   1   9      564.64      544.36     36.52 o 
  -7   1   9     1151.98     1192.14     66.63 o 
  -5   1   9      114.99       92.65     15.16 o 
  -3   1   9     1218.11     1294.17     83.73 o 
  -1   1   9     1406.13     1378.36     63.74 o 
   1   1   9       94.29      116.28     14.47 o 
   3   1   9     1295.39     1206.82    202.53 o 
   5   1   9      506.69      447.26    138.93 o 
   7   1   9      229.28       19.93    110.79 o 
 -12   2   9      190.56      226.86     27.48 o 
 -10   2   9      224.65      274.76     26.30 o 
  -8   2   9      343.79      270.39     24.34 o 
  -6   2   9     8332.04     8013.95    397.21 o 
  -4   2   9     1751.86     1890.13    140.48 o 
  -2   2   9      908.99     1053.61    108.42 o 
   0   2   9        4.85        3.32     10.84 o 
   2   2   9     3099.78     2948.43    475.69 o 
   4   2   9     1963.12     1756.90    193.83 o 
   6   2   9      534.09      347.61    147.13 o 
 -11   3   9     1493.76     1704.09    141.22 o 
  -9   3   9     2950.34     2999.46    155.34 o 
  -7   3   9      976.29     1032.65     60.07 o 
  -5   3   9       46.48       56.46     13.08 o 
  -3   3   9     3948.28     3826.99    244.58 o 
  -1   3   9     5906.84     6076.14    383.78 o 
   1   3   9     5583.06     5137.66    571.82 o 
   3   3   9       34.12       -5.55     68.00 o 
   5   3   9      137.11      231.95     61.10 o 
 -12   4   9      729.80      764.69     74.56 o 
 -10   4   9       32.37       39.96     28.51 o 
  -8   4   9     2155.01     1990.83    136.13 o 
  -6   4   9     1127.39     1131.02     74.71 o 
  -4   4   9     9108.04     7887.75    771.94 o 
  -2   4   9     1809.76     2163.40    330.31 o 
   0   4   9     1293.99     1418.51    213.08 o 
   2   4   9     1633.92     1748.65    193.86 o 
   4   4   9     2245.76     2572.99    266.83 o 
   6   4   9      873.93      785.72    112.66 o 
 -11   5   9      738.59      731.56     64.81 o 
  -9   5   9     1171.70     1334.45     99.69 o 
  -7   5   9      767.07      813.68     66.09 o 
  -5   5   9      204.94      188.33     26.06 o 
  -3   5   9      668.35      523.67    177.91 o 
  -1   5   9     4307.74     4925.11    884.26 o 
   1   5   9     1779.18     2051.05    421.17 o 
   3   5   9      126.18      166.94     58.14 o 
   5   5   9       25.77       40.55     53.04 o 
 -10   6   9       40.09       -1.48     53.13 o 
  -8   6   9       14.14       64.28     29.22 o 
  -6   6   9     1950.04     2062.81    380.15 o 
  -4   6   9      133.95       59.31     47.59 o 
  -2   6   9       34.29       13.18     43.91 o 
   0   6   9       63.48       39.81     56.57 o 
   2   6   9      125.92      146.64     57.31 o 
   4   6   9      533.92      423.92    137.46 o 
  -9   7   9        1.76       11.50     34.07 o 
  -7   7   9       21.70      -23.85     23.85 o 
  -5   7   9        6.06       41.49     47.65 o 
  -3   7   9       52.12       46.22     48.23 o 
  -1   7   9      216.72      328.64     83.24 o 
   1   7   9       16.50       90.91     59.26 o 
   3   7   9      271.67      226.14    151.53 o 
  -8   8   9        9.28      -20.33     80.64 o 
  -6   8   9      846.02      646.24    444.03 o 
  -4   8   9      716.38      709.15     97.24 o 
  -2   8   9      102.30      144.08     59.26 o 
   0   8   9      183.06      194.26     64.51 o 
   2   8   9      167.13      158.59    102.88 o 
  -5   9   9       51.78       44.43     53.30 o 
  -3   9   9      829.94      986.65    215.72 o 
  -1   9   9     1300.48     1551.60    398.60 o 
 -12   0  10      223.95      197.70     71.51 o 
 -10   0  10       30.78       80.88     26.98 o 
  -8   0  10      174.64      148.89     28.04 o 
  -6   0  10     3911.52     3867.77    277.70 o 
  -4   0  10     6737.33     6781.89    480.84 o 
  -2   0  10     1996.36     2016.73    242.39 o 
   0   0  10      137.81      121.85     33.56 o 
   2   0  10     1367.21     1153.02    208.09 o 
   4   0  10     2015.60     1329.46    242.68 o 
   6   0  10      881.05      736.83    181.13 o 
 -11   1  10      981.40     1027.31     64.30 o 
  -9   1  10     2045.18     2005.21    147.95 o 
  -7   1  10     1087.68     1095.72     62.78 o 
  -5   1  10      261.81      245.84     22.23 o 
  -3   1  10     2043.37     2204.22    240.29 o 
  -1   1  10     4149.16     4054.32    191.40 o 
   1   1  10     2512.50     2300.93    365.78 o 
   3   1  10      447.34      425.02     73.27 o 
   5   1  10       20.38       80.31    119.58 o 
 -12   2  10      501.33      504.11     83.08 o 
 -10   2  10       40.54       48.67     23.61 o 
  -8   2  10      471.62      405.00     31.01 o 
  -6   2  10     1723.51     1540.93     84.46 o 
  -4   2  10     1240.35     1272.24    168.88 o 
  -2   2  10      667.69      663.13     39.44 o 
   0   2  10       28.18       25.01     40.21 o 
   2   2  10      699.77      675.26     91.09 o 
   4   2  10      775.20      777.62    102.59 o 
 -11   3  10        9.25       19.42     20.91 o 
  -9   3  10      125.26      126.95     21.51 o 
  -7   3  10      398.27      366.24     42.56 o 
  -5   3  10      557.61      555.21     38.84 o 
  -3   3  10       27.15       44.65     14.50 o 
  -1   3  10       78.83       85.25     46.89 o 
   1   3  10      308.87      304.78     68.29 o 
   3   3  10      118.49       80.87     67.12 o 
   5   3  10       21.30        6.33     53.68 o 
 -10   4  10        6.97       11.19     38.70 o 
  -8   4  10       19.01      -30.35     32.78 o 
  -6   4  10      467.00      579.72     77.24 o 
  -4   4  10      185.17      180.77     40.80 o 
  -2   4  10       31.37       34.28     42.78 o 
   0   4  10        2.64       -8.97     47.12 o 
   2   4  10      183.53      180.88     83.53 o 
   4   4  10      135.34      150.68     55.98 o 
  -9   5  10      959.37      980.73     79.53 o 
  -7   5  10     1371.25     1717.92    191.45 o 
  -5   5  10      224.09      176.62     32.45 o 
  -3   5  10      147.54      144.90     52.57 o 
  -1   5  10     1494.31     1883.14    395.97 o 
   1   5  10      944.96     1272.36    322.69 o 
   3   5  10      324.65      381.76     77.76 o 
  -8   6  10      820.67      819.03     68.80 o 
  -6   6  10     1362.14     1355.84    127.20 o 
  -2   6  10     1297.99     1489.82    232.71 o 
   0   6  10       20.96       60.36     54.86 o 
   2   6  10     1101.32     1297.64    208.68 o 
  -7   7  10      649.46      734.64     80.89 o 
  -5   7  10      176.98      -68.58    174.10 o 
  -3   7  10     1380.50     1338.59    153.98 o 
  -1   7  10     1801.63     2009.57    219.19 o 
   1   7  10     2492.93     2272.63    327.68 o 
  -4   8  10     1945.60     1757.60    193.32 o 
  -2   8  10      493.46      522.86     87.46 o 
   0   8  10       42.72      -29.61     59.86 o 
 -11   1  11      258.01      198.81     26.35 o 
  -9   1  11      408.11      424.25     65.02 o 
  -7   1  11      518.02      468.95     49.07 o 
  -5   1  11       52.65       45.13     22.93 o 
  -3   1  11        5.74       10.62     45.52 o 
  -1   1  11      540.24      444.19     42.49 o 
   1   1  11      764.10      669.40     89.25 o 
   3   1  11       39.53       16.49     67.32 o 
 -10   2  11       91.40      164.98     29.62 o 
  -8   2  11      176.31      151.90     22.71 o 
  -6   2  11      984.04     1157.70    114.39 o 
  -4   2  11     2539.59     2799.24    242.38 o 
  -2   2  11     1105.79     1183.15     69.84 o 
   0   2  11        4.73      -37.96     62.14 o 
   2   2  11      475.51      503.00     78.04 o 
   4   2  11      789.86      346.43    143.03 o 
  -9   3  11     1919.32     2080.01    113.33 o 
  -7   3  11     1068.13     1159.10     67.44 o 
  -5   3  11      575.51      744.20     89.87 o 
  -3   3  11      943.81      943.00    153.95 o 
  -1   3  11     2823.20     2975.48    302.61 o 
   1   3  11     1642.89     1542.56    173.01 o 
   3   3  11      592.59      668.41    249.71 o 
 -10   4  11      161.87      201.84     42.65 o 
  -8   4  11       51.64       41.81     78.85 o 
  -6   4  11     2347.42     2554.38    448.57 o 
  -4   4  11     2491.02     2556.34    221.58 o 
  -2   4  11     1293.19     1362.87    215.72 o 
   0   4  11       33.66       -6.83     50.14 o 
   2   4  11      557.30      642.32    171.46 o 
  -9   5  11      470.57      534.34     56.14 o 
  -7   5  11     1102.25     1174.77    120.75 o 
  -5   5  11       12.90       30.84    178.20 o 
  -3   5  11      360.71      179.37     86.17 o 
  -1   5  11      760.76      784.23    106.22 o 
   1   5  11     1163.58     1470.01    393.04 o 
  -8   6  11      202.15      217.10     98.19 o 
  -6   6  11      121.85       99.54     38.56 o 
  -2   6  11      192.90      165.30     90.86 o 
   0   6  11       11.59      -13.07     56.27 o 
  -5   7  11       20.59      -65.65    184.06 o 
  -3   7  11       56.97      194.61     92.62 o 
  -1   7  11        2.96       82.93     88.22 o 
 -10   0  12      213.23      323.12     44.76 o 
  -8   0  12       14.43       57.93    119.58 o 
  -6   0  12     1216.67     1040.86     96.13 o 
  -4   0  12     2659.92     2883.75    564.79 o 
  -2   0  12     1353.28     1527.01    134.24 o 
  -9   1  12     1186.72     1192.58     88.33 o 
  -7   1  12     1137.40     1123.34     66.76 o 
  -5   1  12      232.55      293.54     26.89 o 
  -3   1  12      107.85       73.44     49.56 o 
  -1   1  12     1542.13     1679.75    125.08 o 
 -10   2  12      102.95       89.17     43.85 o 
  -8   2  12       40.96       43.43     20.42 o 
  -6   2  12      464.30      418.68     38.62 o 
  -4   2  12      730.50      661.49    119.71 o 
  -2   2  12      590.65      624.26     56.48 o 
   0   2  12       27.39      -46.89     50.41 o 
  -9   3  12        7.82      -12.83     21.03 o 
  -7   3  12       43.44       22.50     46.53 o 
  -5   3  12       19.42        8.20     24.46 o 
  -3   3  12       51.13       48.65     29.31 o 
  -1   3  12       11.30       92.23     31.04 o 
   1   3  12      313.84      246.20     79.13 o 
  -8   4  12        0.44       34.70     69.19 o 
  -6   4  12       71.17       39.65     48.95 o 
  -4   4  12       75.79       69.09     63.60 o 
  -2   4  12       59.89      111.96     76.20 o 
   0   4  12       22.12      -22.86     60.38 o 
  -7   5  12      451.83      613.56     67.41 o 
  -5   5  12      107.88      168.41     40.24 o 
  -3   5  12      108.60      -30.48     71.51 o 
  -1   5  12      187.86      273.75     93.79 o 
  -4   6  12     1370.42     1347.90    191.39 o 
  -2   6  12      792.67      869.89    164.13 o 
  -7   1  13       33.57       35.21     21.52 o 
  -5   1  13      165.09      213.86     25.22 o 
  -3   1  13       14.60       21.69     28.72 o 
  -8   2  13       12.58        9.41     26.14 o 
  -6   2  13      544.54      566.37     42.75 o 
  -4   2  13      774.18      168.82    165.30 o 
  -2   2  13      413.16      443.92     48.96 o 
  -7   3  13     1482.86     1729.41    262.55 o 
  -5   3  13      166.48      242.69     42.40 o 
  -3   3  13        4.30       89.04     31.57 o 
  -1   3  13      958.69      972.48    165.89 o 
  -6   4  13      184.25      226.18     43.81 o 
  -4   4  13     1484.80     1454.32    135.99 o 
  -2   4  13     1054.34     1155.16    113.43 o 
                                                 
